# Supplementary material for: Tear Proteome Revealed Association of S100A Family Proteins and Mesothelin with Thrombosis in Elderly Patients with Retinal Vein Occlusion
Source: Int J Mol Sci. 2022 Nov 24;23(23):14653. doi: 10.3390/ijms232314653 (PMC9736253; doi:10.3390/ijms232314653)
Supplement: Supplementary file 1 [file ijms-23-14653-s001.zip]

Archive with 1 entries (1 files):
- ijms-1961462-supplementary.xlsx
