# Supplementary material for: Tear Proteome Revealed Association of S100A Family Proteins and Mesothelin with Thrombosis in Elderly Patients with Retinal Vein Occlusion
Source: Int J Mol Sci. 2022 Nov 24;23(23):14653. doi: 10.3390/ijms232314653 (PMC9736253; doi:10.3390/ijms232314653)
Supplement: Supplementary file 1 [file ijms-23-14653-s001.zip › ijms-1961462-supplementary.xlsx]

## Sheet: Proteins Quantitation
Entry name in UniProt rules	Gene names (primary )	Protein names	p-value	Frequency in CRVO group	Frequency in Control group	Concentration median (CRVO group), fmole/ng	Concentration median (control group), fmole/ng	IQR(q1-q3) in CRVO group, fmole/ng	IQR (q1-q3) in Control group, fmole/ng	Fold Change (relative to Control group), linear sacle	log2FC (relative to Control group (logarithmic scale)
Q99935	OPRPN	Opiorphin prepropeptide	0.00220745	1	0.965517	49.3828	22.8209	25.8293	29.0294	2.16393	1.11365
Q16378	PRR4	Proline-rich protein 4	0.0416942	0.652174	0.758621	41.3961	30.0112	40.0256	25.7757	1.37936	0.463996
P0DOY3	IGLC3	Immunoglobulin lambda constant 3	0.0724305	1	1	27.3694	34.2016	17.2755	20.0278	0.800237	-0.3215
P25311	AZGP1	Zinc-alpha-2-glycoprotein	2.32001e-05	1	1	49.0659	28.2638	10.7053	18.6101	1.736	0.795765
P01591	JCHAIN	Immunoglobulin J chain	0.157238	1	1	11.0319	10.9725	8.4372	15.4685	1.00541	0.00778901
P01036	CST4	Cystatin-S	0.00376423	1	0.965517	22.8173	13.2366	10.7015	12.7648	1.7238	0.785595
P01859	IGHG2	Immunoglobulin heavy constant gamma 2	0.00324599	1	1	6.3674	14.1184	11.4159	12.4348	0.451	-1.1488
P02787	TF	Serotransferrin	0.0737408	1	1	13.9131	8.7283	14.9385	10.6118	1.59402	0.672671
P61769	B2M	Beta-2-microglobulin	5.71187e-08	0.913043	0.896552	2.2939	10.0352	1.7199	10.3396	0.228585	-2.12919
P60709	ACTB	Actin_ cytoplasmic 1	0.00444699	1	1	5.7303	14.0636	8.81385	8.1726	0.407456	-1.29528
P02647	APOA1	Apolipoprotein A-I	0.198005	1	0.965517	5.5731	4.17735	12.1647	7.11925	1.33412	0.415892
Q9UGM3	DMBT1	Deleted in malignant brain tumors 1 protein	0.0128457	0.826087	0.965517	11.4072	7.1776	11.3494	6.87462	1.58928	0.668371
P02763	ORM1	Alpha-1-acid glycoprotein 1	0.043095	1	0.965517	7.6763	3.4096	9.0371	5.29785	2.25138	1.17081
P10909	CLU	Clusterin	0.246726	1	0.965517	5.0722	4.37365	4.2829	4.94143	1.15972	0.213774
P02790	HPX	Hemopexin	0.0584178	0.913043	0.965517	2.4828	3.525	2.5849	4.71218	0.70434	-0.505655
Q96DA0	ZG16B	Zymogen granule protein 16 homolog B	0.0136084	0.826087	0.724138	1.2913	2.5969	0.8663	3.2571	0.497247	-1.00797
P06703	S100A6	Protein S100-A6	0.000703808	1	0.896552	8.625	3.98795	11.012	2.2784	2.16277	1.11288
A0A0A0MRZ7	IGKV2D-26	Immunoglobulin kappa variable 2D-26	0.0533574	0.608696	0.758621	1.69705	2.3177	0.676125	1.85672	0.732213	-0.449665
P01860	IGHG3	Immunoglobulin heavy constant gamma 3	0.0260639	1	0.965517	0.5599	0.9986	0.86545	1.62512	0.560685	-0.834738
P19652	ORM2	Alpha-1-acid glycoprotein 2	0.185582	1	0.931034	1.6404	1.0861	1.69085	1.4013	1.51036	0.594891
P04792	HSPB1	Heat shock protein beta-1	0.13583	0.956522	0.965517	1.62365	1.53415	2.87245	1.21775	1.05834	0.0818011
P01034	CST3	Cystatin-C	0.049444	0.913043	0.62069	1.2165	0.81385	0.8982	1.10122	1.49475	0.579901
P06702	S100A9	Protein S100-A9	1.54533e-10	1	0.896552	8.783	2.0713	17.0797	1.0775	4.24033	2.08418
P01023	A2M	Alpha-2-macroglobulin	0.181737	0.652174	0.827586	1.5426	0.9921	1.12075	0.9745	1.55488	0.636807
P05109	S100A8	Protein S100-A8	9.51298e-10	1	0.862069	3.7398	0.6829	7.4785	0.6167	5.47635	2.45321
P0C0L4	C4A	Complement C4-A	0.0239954	0.608696	0.689655	0.81315	0.5687	0.4245	0.5794	1.42984	0.515854
Q13421	MSLN	Mesothelin	0.00290684	0.782609	0.827586	0.94735	0.5378	0.5887	0.4444	1.76153	0.816828
P22079	LPO	Lactoperoxidase	0.01337	0.73913	0.655172	0.7267	0.524	0.66	0.2884	1.38683	0.471793
P02766	TTR	Transthyretin	6.36653e-05	0.913043	0.517241	0.8135	0.2791	0.7753	0.2578	2.91473	1.54336
P61626	LYZ	Lysozyme C	0.401383	1	0.724138	71.0576	83.2998	16.9521	49.1516	0.853034	-0.229324
B9A064	IGLL5	Immunoglobulin lambda-like polypeptide 5	0.0853869	1	1	0	0	0	44.7142
P02788	LTF	Lactotransferrin	0.453301	1	1	99.868	106.892	70.5473	40.4952	0.934286	-0.0980635
P31025	LCN1	Lipocalin-1	1	1	1	55.6312	57.1825	21.3519	27.2644	0.972871	-0.0396795
O75556	SCGB2A1	Mammaglobin-B	0.12486	1	0.931034	57.4694	42.9251	33.7696	24.7846	1.33883	0.420972
P01009	SERPINA1	Alpha-1-antitrypsin	0.701248	1	1	15.757	12.1347	13.5045	19.2712	1.29851	0.376854
P12273	PIP	Prolactin-inducible protein	0.424415	1	0.965517	36.5496	30.1404	18.4833	19.0901	1.21265	0.278159
P01834	IGKC	Immunoglobulin kappa constant	0.661024	1	1	44.7928	44.797	16.4863	16.8169	0.999906	-0.000135268
P01876	IGHA1	Immunoglobulin heavy constant alpha 1	0.304999	1	1	51.4225	56.0066	16.6975	16.0921	0.918151	-0.123197
Q9GZZ8	LACRT	Extracellular glycoprotein lacritin	0.674333	1	1	25.9495	30.0681	30.4232	15.6994	0.863024	-0.212527
P01833	PIGR	Polymeric immunoglobulin receptor	0.0597876	1	1	13.4647	18.5118	6.34755	15.3186	0.727358	-0.459263
P01877	IGHA2	Immunoglobulin heavy constant alpha 2	0.319739	1	1	13.6409	12.1548	8.7962	14.2638	1.12226	0.166413
P01857	IGHG1	Immunoglobulin heavy constant gamma 1	0.138244	1	0.965517	16.0946	25.3526	24.4119	10.9346	0.634832	-0.655554
P01037	CST1	Cystatin-SN	0.399535	1	0.965517	3.0218	6.28715	10.0406	8.05828	0.480631	-1.057
O95968	SCGB1D1	Secretoglobin family 1D member 1	0.712792	1	0.862069	14.7519	14.6565	10.7011	7.8116	1.00651	0.00936015
P14618	PKM	Pyruvate kinase PKM	0.464924	0.73913	0.965517	3.0495	5.875	9.9486	7.10898	0.519064	-0.946016
P00738	HP	Haptoglobin	0.544997	0.956522	0.896552	6.14185	5.41605	4.85172	5.5627	1.13401	0.181432
P06733	ENO1	Alpha-enolase	0.247327	0.956522	0.965517	3.33525	4.89865	2.64473	5.18263	0.680851	-0.554589
P20061	TCN1	Transcobalamin-1	0.447981	0.73913	0.793103	1.2421	3.2998	5.9739	3.96765	0.376417	-1.4096
P13646	KRT13	Keratin_ type I cytoskeletal 13	0.00069552	0.521739	0.758621	0.03345	0.9409	0.22565	3.136	0.0355511	-4.81396
P02652	APOA2	Apolipoprotein A-II	0.483258	0.826087	0.793103	2.9558	1.7739	4.60435	3.12935	1.66627	0.736624
P09211	GSTP1	Glutathione S-transferase P	0.0289341	0.913043	0.965517	1.9897	4.0271	2.1341	3.1025	0.494078	-1.01719
P01024	C3	Complement C3	0.541172	0.913043	0.965517	3.2362	2.73285	3.5844	3.02687	1.18419	0.243894
P26447	S100A4	Protein S100-A4	0.743229	1	0.896552	2.4658	2.80525	1.6908	2.94622	0.878995	-0.186074
P80188	LCN2	Neutrophil gelatinase-associated lipocalin	0.888106	1	0.965517	2.2134	1.9316	1.69405	2.48652	1.14589	0.196468
P68032	ACTC1	Actin_ alpha cardiac muscle 1	0.172326	1	0.965517	1.0591	2.3088	2.72295	2.41122	0.458723	-1.1243
P04406	GAPDH	Glyceraldehyde-3-phosphate dehydrogenase	0.445494	0.913043	0.931034	2.3722	3.7749	1.4035	2.39085	0.628414	-0.670213
P03973	SLPI	Antileukoproteinase	0.893295	0.521739	0.689655	2.70715	3.2562	1.4814	1.94188	0.831383	-0.266414
P01861	IGHG4	Immunoglobulin heavy constant gamma 4	0.212003	0.913043	0.965517	1.0016	0	2.1442	1.87025	Inf	Inf
P04083	ANXA1	Annexin A1	0.621215	0.956522	0.965517	1.59975	1.6107	1.17045	1.83403	0.993202	-0.00984134
P01871	IGHM	Immunoglobulin heavy constant mu	0.554671	0.826087	0.965517	0.9471	1.38545	1.38435	1.80268	0.683605	-0.548766
P01619	IGKV3-20	Immunoglobulin kappa variable 3-20	0.739695	0.956522	0.965517	1.69815	1.774	1.78723	1.61823	0.957244	-0.0630421
P08727	KRT19	Keratin_ type I cytoskeletal 19	0.0210637	0.695652	0.862069	0.7411	1.0582	0.47545	1.5305	0.70034	-0.513872
P02765	AHSG	Alpha-2-HS-glycoprotein	0.453795	0.695652	0.793103	1.82395	1.7637	1.86005	1.41615	1.03416	0.048461
Q06830	PRDX1	Peroxiredoxin-1	0.571832	0.695652	0.931034	0.9388	1.5965	1.43067	1.2167	0.588036	-0.766023
P21980	TGM2	Protein-glutamine gamma-glutamyltransferase 2	0.0411474	0.565217	0.862069	0.7362	1.212	0.1622	1.2147	0.607426	-0.71922
P01011	SERPINA3	Alpha-1-antichymotrypsin	0.231567	1	0.965517	1.5146	1.03615	1.0506	1.20528	1.46176	0.547704
P00352	ALDH1A1	Retinal dehydrogenase 1	0.800033	0.695652	0.965517	1.07545	0.8686	0.93905	1.13678	1.23814	0.308177
P06396	GSN	Gelsolin	0.944163	0.913043	0.965517	1.3217	1.7133	1.3771	1.12823	0.771435	-0.374383
P00450	CP	Ceruloplasmin	0.330906	0.869565	0.931034	0.9316	1.5424	0.594075	1.1077	0.603994	-0.727394
P68104	EEF1A1	Elongation factor 1-alpha 1	0.971746	0.782609	0.896552	1.3033	1.3755	1.29777	1.09763	0.94751	-0.0777869
Q08380	LGALS3BP	Galectin-3-binding protein	0.212001	0.652174	0.827586	0.6682	1.0031	0.26215	1.00812	0.666135	-0.586114
P00751	CFB	Complement factor B	0.774498	0.695652	0.827586	0.54255	0.74425	0.517075	0.9678	0.728989	-0.456031
P0CG04	IGLC1	Immunoglobulin lambda constant 1	0.676585	1	1	0.1326	0	0.63395	0.9565	Inf	Inf
P30041	PRDX6	Peroxiredoxin-6	0.144749	0.695652	0.896552	0.741	1.0855	0.504525	0.947025	0.682635	-0.550814
P00338	LDHA	L-lactate dehydrogenase A chain	0.0886684	0.521739	0.862069	0.7658	1.2856	1.1433	0.9025	0.595675	-0.747402
P30740	SERPINB1	Leukocyte elastase inhibitor	0.743591	0.73913	0.827586	0.8536	1.0176	0.5171	0.8609	0.838836	-0.253538
P02774	GC	Vitamin D-binding protein	0.696584	0.565217	0.793103	0.58	0.6605	0.6983	0.8219	0.878123	-0.187506
P04217	A1BG	Alpha-1B-glycoprotein	0.810493	0.695652	0.793103	0.95895	1.0553	0.45005	0.8201	0.908699	-0.138126
P60174	TPI1	Triosephosphate isomerase	0.49886	0.521739	0.931034	0.63805	1.1104	0.840625	0.7913	0.574613	-0.799338
P37802	TAGLN2	Transgelin-2	0.318316	0.608696	0.896552	0.78475	1.0537	0.94985	0.67155	0.744757	-0.425159
P63104	YWHAZ	14-3-3 protein zeta/delta	0.00589851	0.695652	0.931034	0.78675	1.3772	0.494225	0.6459	0.571268	-0.807761
P31947	SFN	14-3-3 protein sigma	0.973837	0.652174	0.862069	0	0	0.54545	0.6446
P30044	PRDX5	Peroxiredoxin-5_ mitochondrial	0.592963	0.695652	0.931034	0.76155	0.792	0.596325	0.6416	0.961553	-0.0565617
A0A075B6K5	IGLV3-9	Immunoglobulin lambda variable 3-9	0.0595838	0.652174	0.689655	0.7692	1.11815	0.4188	0.631225	0.687922	-0.539683
P17931	LGALS3	Galectin-3	0.523178	0.565217	0.862069	0.5789	0.6614	0.5304	0.6173	0.875265	-0.192209
P01700	IGLV1-47	Immunoglobulin lambda variable 1-47	0.58186	0.695652	0.689655	0.8784	0.9572	0.390625	0.612375	0.917677	-0.123942
P62937	PPIA	Peptidyl-prolyl cis-trans isomerase A	0.0137431	0.73913	0.862069	0.6593	1.1526	0.6654	0.5665	0.572011	-0.805885
P0DMV9	HSPA1B	Heat shock 70 kDa protein 1B	0.571832	0.695652	0.931034	0.53465	0.6732	0.67225	0.52435	0.794192	-0.33244
P31949	S100A11	Protein S100-A11	0.0195956	0.956522	0.965517	2.28115	1.7616	1.441	0.5169	1.29493	0.372875
P11142	HSPA8	Heat shock cognate 71 kDa protein	0.0702541	0.608696	0.931034	0.33515	0.7046	0.638675	0.49045	0.47566	-1.072
P55058	PLTP	Phospholipid transfer protein	0.580016	0.652174	0.62069	0.6943	0.65165	0.50385	0.46865	1.06545	0.0914619
P07737	PFN1	Profilin-1	0.581872	0.695652	0.793103	1.03205	0.912	0.680375	0.4167	1.13163	0.178407
Q9BQE3	TUBA1C	Tubulin alpha-1C chain	0.384591	0.73913	0.896552	0.499	0.75605	0.4935	0.41275	0.660009	-0.599442
P04196	HRG	Histidine-rich glycoprotein	0.178149	0.521739	0.551724	0.44435	0.30455	0.6376	0.3889	1.45904	0.545017
P23528	CFL1	Cofilin-1	1	0.565217	0.655172	0.8013	0.7121	0.4275	0.37365	1.12526	0.170263
P62258	YWHAE	14-3-3 protein epsilon	0.193518	0.652174	0.862069	0	0.1826	0.1174	0.3559	0	-Inf
P32119	PRDX2	Peroxiredoxin-2	0.193663	0.521739	0.827586	0	0.21835	0.201525	0.335475	0	-Inf
Q6S8J3	POTEE	POTE ankyrin domain family member E	0.111308	1	0.965517	0.012	0	0.1187	0.003725	Inf	Inf
P27348	YWHAQ	14-3-3 protein theta	0.592736	0.652174	0.862069	0	0	0.1248	0
A0A075B6P5	IGKV2-28	Immunoglobulin kappa variable 2-28	0.699122	0.608696	0.758621	0	0	0	0
A0A075B6S2	IGKV2D-29	Immunoglobulin kappa variable 2D-29		0.608696	0.758621	0	0	0	0
A0A075B6S6	IGKV2D-30	Immunoglobulin kappa variable 2D-30		0.608696	0.793103	0	0	0	0
A0A087WW87	IGKV2-40	Immunoglobulin kappa variable 2-40	0.247676	0.652174	0.758621	0	0	0	0
A0A0C4DH25	IGKV3D-20	Immunoglobulin kappa variable 3D-20	0.419623	0.956522	0.965517	0	0	0	0
A0M8Q6	IGLC7	Immunoglobulin lambda constant 7		1	0.965517	0	0	0	0
A2NJV5	IGKV2-29	Immunoglobulin kappa variable 2-29		0.608696	0.758621	0	0	0	0
A5A3E0	POTEF	POTE ankyrin domain family member F	0.93272	1	0.965517	0	0	0	0
P00739	HPR	Haptoglobin-related protein	0.126735	0.869565	0.896552	0	0	0	0
P01614	IGKV2D-40	Immunoglobulin kappa variable 2D-40		0.652174	0.758621	0	0	0	0
P01615	IGKV2D-28	Immunoglobulin kappa variable 2D-28		0.608696	0.758621	0	0	0	0
P06310	IGKV2-30	Immunoglobulin kappa variable 2-30	0.468782	0.608696	0.793103	0	0	0	0
P09228	CST2	Cystatin-SA	0.272684	1	0.931034	0	0	0	0
P0C0L5	C4B; C4B_2	Complement C4-B	0.14492	0.608696	0.689655	0	0	0	0
P0CF74	IGLC6	Immunoglobulin lambda constant 6		1	0.965517	0	0	0	0
P0CG38	POTEI	POTE ankyrin domain family member I	0.326652	1	0.965517	0	0	0	0
P0CG39	POTEJ	POTE ankyrin domain family member J	0.287352	1	0.965517	0	0	0	0
P0DMV8	HSPA1A	Heat shock 70 kDa protein 1A		0.695652	0.931034	0	0	0	0
P0DOY2	IGLC2	Immunoglobulin lambda constant 2	0.911945	1	1	0	0	0	0
P17066	HSPA6	Heat shock 70 kDa protein 6	0.895934	0.565217	0.931034	0	0	0	0
P31946	YWHAB	14-3-3 protein beta/alpha		0.652174	0.862069	0	0	0	0
P34931	HSPA1L	Heat shock 70 kDa protein 1-like	0.486612	0.652174	0.931034	0	0	0	0
P48741	HSPA7	Putative heat shock 70 kDa protein 7		0.565217	0.931034	0	0	0	0
P54652	HSPA2	Heat shock-related 70 kDa protein 2	0.521839	0.565217	0.931034	0	0	0	0
P61981	YWHAG	14-3-3 protein gamma	0.283531	0.652174	0.862069	0	0	0	0
P62736	ACTA2	Actin_ aortic smooth muscle		1	0.965517	0	0	0	0
P63261	ACTG1	Actin_ cytoplasmic 2		1	1	0	0	0	0
P63267	ACTG2	Actin_ gamma-enteric smooth muscle		1	0.965517	0	0	0	0
P68133	ACTA1	Actin_ alpha skeletal muscle		1	0.965517	0	0	0	0
P68363	TUBA1B	Tubulin alpha-1B chain	0.109219	0.695652	0.896552	0	0	0	0
P68366	TUBA4A	Tubulin alpha-4A chain	0.239969	0.521739	0.896552	0	0	0	0
P80748	IGLV3-21	Immunoglobulin lambda variable 3-21	0.0428895	0.652174	0.689655	0	0	0	0
Q04917	YWHAH	14-3-3 protein eta	0.215214	0.652174	0.862069	0	0	0	0
Q05639	EEF1A2	Elongation factor 1-alpha 2		0.608696	0.896552	0	0	0	0
Q562R1	ACTBL2	Beta-actin-like protein 2	0.819285	0.956522	0.965517	0	0	0	0
Q5VSP4	LCN1P1	Putative lipocalin 1-like protein 1	0.224081	0.956522	1	0	0	0	0
Q71U36	TUBA1A	Tubulin alpha-1A chain		0.608696	0.862069	0	0	0	0
Q9BYX7	POTEKP	Putative beta-actin-like protein 3		0.956522	0.965517	0	0	0	0
Q9NY65	TUBA8	Tubulin alpha-8 chain		0.521739	0.896552	0	0	0	0
P02768	ALB	Albumin		1	1	100	100	0	0	1	0
Q5VTE0	EEF1A1P5	Putative elongation factor 1-alpha-like 3		0.782609	0.896552	0	0	0	0

## Sheet: Enrichment Analysis
# background genes	# genes	category	description	FDR value	genes	p-value	term name	transferred FDR value
2054	24	COMPARTMENTS	Extracellular region	2.65e-18	CST4; PRR4; APOA1; TTR; HSPB1; IGJ; ORM1; LPO; HPX; AZGP1; CLU; A2M; ACTB; S100A8; S100A9; DMBT1; MSLN; CST3; PROL1; TF; ORM2; C4A; NUCB2; B2M	9.58e-22	GOCC:0005576	1.75768
975	19	COMPARTMENTS	Extracellular space	1.39e-16	CST4; APOA1; TTR; HSPB1; IGJ; ORM1; LPO; HPX; AZGP1; CLU; A2M; ACTB; S100A8; S100A9; CST3; TF; ORM2; C4A; B2M	1e-19	GOCC:0005615	1.5857
117	10	COMPARTMENTS	Blood microparticle	4.1e-13	APOA1; IGJ; ORM1; HPX; CLU; A2M; ACTB; TF; ORM2; C4A	4.44e-16	GOCC:0072562	1.23872
453	13	COMPARTMENTS	Extracellular organelle	3.59e-12	APOA1; TTR; HSPB1; HPX; CLU; A2M; ACTB; S100A8; S100A9; CST3; TF; C4A; B2M	5.19e-15	GOCC:0043230	1.14449
441	12	COMPARTMENTS	Extracellular vesicle	8.06e-11	APOA1; TTR; HSPB1; HPX; CLU; A2M; ACTB; S100A9; CST3; TF; C4A; B2M	1.46e-13	GOCC:1903561	1.00937
256	10	COMPARTMENTS	Vesicle lumen	3.28e-10	APOA1; TTR; ORM1; HPX; CLU; A2M; S100A9; TF; ORM2; B2M	7.89e-13	GOCC:0031983	0.948413
367	11	COMPARTMENTS	Extracellular exosome	3.28e-10	APOA1; TTR; HSPB1; CLU; A2M; ACTB; S100A9; CST3; TF; C4A; B2M	7.11e-13	GOCC:0070062	0.948413
252	9	COMPARTMENTS	Cytoplasmic vesicle lumen	1.02e-08	APOA1; TTR; ORM1; HPX; CLU; A2M; S100A9; ORM2; B2M	2.95e-11	GOCC:0060205	0.79914
2041	16	COMPARTMENTS	Vesicle	1.21e-07	APOA1; TTR; HSPB1; ORM1; HPX; CLU; A2M; ACTB; S100A8; S100A9; DMBT1; CST3; TF; ORM2; C4A; B2M	3.92e-10	GOCC:0031982	0.691721
692	10	COMPARTMENTS	Secretory granule	2.86e-06	APOA1; TTR; ORM1; CLU; A2M; S100A8; DMBT1; CST3; ORM2; B2M	1.03e-08	GOCC:0030141	0.554363
775	10	COMPARTMENTS	Secretory vesicle	7.52e-06	APOA1; TTR; ORM1; CLU; A2M; S100A8; DMBT1; CST3; ORM2; B2M	2.99e-08	GOCC:0099503	0.512378
1702	13	COMPARTMENTS	Cytoplasmic vesicle	1.37e-05	APOA1; TTR; ORM1; HPX; CLU; A2M; S100A8; S100A9; DMBT1; CST3; TF; ORM2; B2M	5.94e-08	GOCC:0031410	0.486328
1704	13	COMPARTMENTS	Intracellular vesicle	1.37e-05	APOA1; TTR; ORM1; HPX; CLU; A2M; S100A8; S100A9; DMBT1; CST3; TF; ORM2; B2M	6.02e-08	GOCC:0097708	0.486328
229	6	COMPARTMENTS	Secretory granule lumen	0.0001	TTR; ORM1; CLU; A2M; ORM2; B2M	5.26e-07	GOCC:0034774	0.4
68	4	COMPARTMENTS	Platelet alpha granule lumen	0.00044	ORM1; CLU; A2M; ORM2	2.36e-06	GOCC:0031093	0.335655
2926	14	COMPARTMENTS	Membrane-enclosed lumen	0.00079	APOA1; TTR; ORM1; HPX; CLU; A2M; ACTB; S100A9; MSLN; CST3; TF; ORM2; C4A; B2M	4.59e-06	GOCC:0031974	0.310237
2926	14	COMPARTMENTS	Organelle lumen	0.00079	APOA1; TTR; ORM1; HPX; CLU; A2M; ACTB; S100A9; MSLN; CST3; TF; ORM2; C4A; B2M	4.59e-06	GOCC:0043233	0.310237
3055	14	COMPARTMENTS	Endomembrane system	0.0011	APOA1; TTR; ORM1; CLU; A2M; S100A6; S100A8; DMBT1; MSLN; CST3; TF; ORM2; C4A; B2M	7.7e-06	GOCC:0012505	0.295861
91	4	COMPARTMENTS	Platelet alpha granule	0.0011	ORM1; CLU; A2M; ORM2	7.15e-06	GOCC:0031091	0.295861
242	5	COMPARTMENTS	Endocytic vesicle	0.0022	APOA1; HPX; DMBT1; TF; B2M	1.62e-05	GOCC:0030139	0.265758
4	2	COMPARTMENTS	Calprotectin complex	0.0033	S100A8; S100A9	2.53e-05	GOCC:1990660	0.248149
4	2	COMPARTMENTS	S100A9 complex	0.0033	S100A8; S100A9	2.53e-05	GOCC:1990662	0.248149
2924	13	COMPARTMENTS	Intracellular organelle lumen	0.0034	APOA1; TTR; ORM1; HPX; CLU; A2M; ACTB; S100A9; MSLN; CST3; ORM2; C4A; B2M	2.85e-05	GOCC:0070013	0.246852
5	2	COMPARTMENTS	S100A8 complex	0.0041	S100A8; S100A9	3.54e-05	GOCC:1990661	0.238722
148	4	COMPARTMENTS	Endoplasmic reticulum lumen	0.005	APOA1; CLU; C4A; B2M	4.56e-05	GOCC:0005788	0.230103
6	2	COMPARTMENTS	HFE-transferrin receptor complex	0.005	TF; B2M	4.72e-05	GOCC:1990712	0.230103
55	3	COMPARTMENTS	Tertiary granule lumen	0.0063	ORM1; CST3; B2M	6.1e-05	GOCC:1904724	0.220066
62	3	COMPARTMENTS	Specific granule lumen	0.0085	ORM1; ORM2; B2M	8.58e-05	GOCC:0035580	0.207058
12	2	COMPARTMENTS	Spherical high-density lipoprotein particle	0.0146	APOA1; CLU	0.00015	GOCC:0034366	0.183565
20	2	COMPARTMENTS	Endocytic vesicle lumen	0.0355	APOA1; HPX	0.00038	GOCC:0071682	0.144977
14603	26	COMPARTMENTS	Cellular_component	0.0447	CST4; PRR4; APOA1; TTR; HSPB1; IGJ; ORM1; LPO; HPX; AZGP1; CLU; A2M; ACTB; S100A6; S100A8; S100A9; DMBT1; ZG16B; MSLN; CST3; PROL1; TF; ORM2; C4A; NUCB2; B2M	0.0005	GOCC:0005575	0.134969
70	8	DISEASES	Amyloidosis	2.78e-10	APOA1; TTR; AZGP1; CLU; A2M; ACTB; CST3; B2M	6.43e-14	DOID:9120	0.955596
21	5	DISEASES	Familial visceral amyloidosis	3.82e-07	APOA1; TTR; AZGP1; ACTB; B2M	1.77e-10	DOID:0050636	0.641794
688	7	DISEASES	Immune system disease	0.0361	TTR; IGJ; CLU; ACTB; S100A8; C4A; B2M	2.5e-05	DOID:2914	0.144249
45	3	DISEASES	Alzheimers disease	0.0373	CLU; A2M; CST3	3.45e-05	DOID:10652	0.142829
74	10	GO Biological Process	retina homeostasis	1.06e-13	CST4; PRR4; HSPB1; IGJ; AZGP1; ACTB; ZG16B; PROL1; TF; B2M	6.06e-18	GO:0001895	1.29747
1676	15	GO Biological Process	homeostatic process	1.12e-06	CST4; PRR4; APOA1; HSPB1; IGJ; LPO; HPX; AZGP1; ACTB; S100A8; S100A9; ZG16B; PROL1; TF; B2M	3.2e-10	GO:0042592	0.595078
697	11	GO Biological Process	regulated exocytosis	1.75e-06	APOA1; TTR; ORM1; CLU; A2M; S100A8; S100A9; CST3; TF; ORM2; B2M	5.98e-10	GO:0045055	0.575696
1805	15	GO Biological Process	vesicle-mediated transport	2.25e-06	APOA1; TTR; IGJ; ORM1; HPX; CLU; A2M; ACTB; S100A8; S100A9; DMBT1; CST3; TF; ORM2; B2M	8.99e-10	GO:0016192	0.564782
4042	19	GO Biological Process	regulation of biological quality	2.78e-05	CST4; PRR4; APOA1; TTR; HSPB1; IGJ; LPO; HPX; AZGP1; CLU; A2M; ACTB; S100A8; S100A9; ZG16B; PROL1; TF; NUCB2; B2M	1.43e-08	GO:0065008	0.455596
969	11	GO Biological Process	immune effector process	3.14e-05	TTR; ORM1; CLU; ACTB; S100A8; S100A9; DMBT1; CST3; ORM2; C4A; B2M	1.79e-08	GO:0002252	0.450307
129	6	GO Biological Process	platelet degranulation	3.14e-05	APOA1; ORM1; CLU; A2M; TF; ORM2	1.97e-08	GO:0002576	0.450307
275	7	GO Biological Process	humoral immune response	7.73e-05	IGJ; CLU; S100A8; S100A9; DMBT1; C4A; B2M	6.18e-08	GO:0006959	0.411182
160	6	GO Biological Process	antimicrobial humoral response	7.73e-05	IGJ; CLU; S100A8; S100A9; DMBT1; B2M	6.76e-08	GO:0019730	0.411182
641	9	GO Biological Process	leukocyte mediated immunity	8.94e-05	TTR; ORM1; CLU; S100A8; S100A9; CST3; ORM2; C4A; B2M	8.68e-08	GO:0002443	0.404866
1296	11	GO Biological Process	defense response	0.00033	IGJ; ORM1; LPO; CLU; S100A8; S100A9; DMBT1; CST3; ORM2; C4A; B2M	3.39e-07	GO:0006952	0.348149
4353	18	GO Biological Process	transport	0.0004	APOA1; TTR; HSPB1; IGJ; ORM1; HPX; AZGP1; CLU; A2M; ACTB; S100A6; S100A8; S100A9; DMBT1; CST3; TF; ORM2; B2M	4.32e-07	GO:0006810	0.339794
1075	10	GO Biological Process	cell activation	0.00054	TTR; HSPB1; ORM1; CLU; ACTB; S100A8; S100A9; CST3; ORM2; B2M	6.12e-07	GO:0001775	0.326761
585	8	GO Biological Process	myeloid leukocyte activation	0.00054	TTR; ORM1; CLU; S100A8; S100A9; CST3; ORM2; B2M	6.48e-07	GO:0002274	0.326761
2481	14	GO Biological Process	immune system process	0.00054	TTR; IGJ; ORM1; AZGP1; CLU; ACTB; S100A8; S100A9; DMBT1; CST3; TF; ORM2; C4A; B2M	6.13e-07	GO:0002376	0.326761
3485	16	GO Biological Process	response to stress	0.00064	APOA1; HSPB1; IGJ; ORM1; LPO; CLU; A2M; ACTB; S100A8; S100A9; DMBT1; CST3; TF; ORM2; C4A; B2M	8.98e-07	GO:0006950	0.319382
131	5	GO Biological Process	transition metal ion homeostasis	0.00064	HPX; S100A8; S100A9; TF; B2M	8.76e-07	GO:0055076	0.319382
418	7	GO Biological Process	regulation of endopeptidase activity	0.00067	CST4; A2M; S100A8; S100A9; CST3; PROL1; C4A	9.91e-07	GO:0052548	0.317393
277	6	GO Biological Process	defense response to bacterium	0.001	IGJ; LPO; S100A8; S100A9; DMBT1; B2M	1.56e-06	GO:0042742	0.3
2310	13	GO Biological Process	response to external stimulus	0.0012	APOA1; HSPB1; IGJ; LPO; CLU; S100A8; S100A9; DMBT1; CST3; TF; C4A; NUCB2; B2M	2.06e-06	GO:0009605	0.292082
75	4	GO Biological Process	regulation of humoral immune response	0.0015	HPX; CLU; A2M; C4A	3.42e-06	GO:0002920	0.282391
1588	11	GO Biological Process	immune response	0.0015	TTR; IGJ; ORM1; CLU; S100A8; S100A9; DMBT1; CST3; ORM2; C4A; B2M	2.53e-06	GO:0006955	0.282391
484	7	GO Biological Process	neutrophil degranulation	0.0015	TTR; ORM1; S100A8; S100A9; CST3; ORM2; B2M	2.59e-06	GO:0043312	0.282391
2375	13	GO Biological Process	establishment of localization in cell	0.0015	APOA1; TTR; HSPB1; ORM1; CLU; A2M; ACTB; S100A8; S100A9; CST3; TF; ORM2; B2M	2.82e-06	GO:0051649	0.282391
1256	10	GO Biological Process	response to other organism	0.0015	HSPB1; IGJ; LPO; CLU; S100A8; S100A9; DMBT1; TF; C4A; B2M	2.5e-06	GO:0051707	0.282391
747	8	GO Biological Process	regulation of proteolysis	0.0016	CST4; CLU; A2M; S100A8; S100A9; CST3; PROL1; C4A	3.95e-06	GO:0030162	0.279588
85	4	GO Biological Process	regulation of interleukin-1 beta production	0.0021	APOA1; HSPB1; ORM1; ORM2	5.51e-06	GO:0032651	0.267778
88	4	GO Biological Process	positive regulation of tumor necrosis factor production	0.0024	HSPB1; ORM1; CLU; ORM2	6.29e-06	GO:0032760	0.261979
2	2	GO Biological Process	neutrophil aggregation	0.0036	S100A8; S100A9	1.01e-05	GO:0070488	0.24437
2693	13	GO Biological Process	regulation of cellular protein metabolic process	0.004	CST4; APOA1; HSPB1; HPX; CLU; A2M; ACTB; S100A8; S100A9; CST3; PROL1; TF; C4A	1.15e-05	GO:0032268	0.239794
1163	9	GO Biological Process	negative regulation of molecular function	0.004	CST4; APOA1; HSPB1; A2M; ACTB; CST3; PROL1; C4A; B2M	1.18e-05	GO:0044092	0.239794
634	7	GO Biological Process	response to bacterium	0.0046	IGJ; LPO; S100A8; S100A9; DMBT1; TF; B2M	1.48e-05	GO:0009617	0.233724
1899	11	GO Biological Process	interspecies interaction between organisms	0.0046	HSPB1; IGJ; LPO; HPX; CLU; S100A8; S100A9; DMBT1; TF; C4A; B2M	1.42e-05	GO:0044419	0.233724
108	4	GO Biological Process	cellular transition metal ion homeostasis	0.0046	HPX; S100A8; S100A9; TF	1.37e-05	GO:0046916	0.233724
900	8	GO Biological Process	defense response to other organism	0.0047	IGJ; LPO; CLU; S100A8; S100A9; DMBT1; C4A; B2M	1.53e-05	GO:0098542	0.23279
418	6	GO Biological Process	regulation of immune effector process	0.0048	APOA1; HPX; CLU; A2M; C4A; B2M	1.58e-05	GO:0002697	0.231876
6933	20	GO Biological Process	multicellular organismal process	0.0056	CST4; PRR4; APOA1; HSPB1; IGJ; LPO; AZGP1; CLU; A2M; ACTB; S100A6; S100A8; S100A9; DMBT1; ZG16B; MSLN; CST3; PROL1; TF; B2M	1.94e-05	GO:0032501	0.225181
2386	12	GO Biological Process	regulation of catalytic activity	0.0056	CST4; APOA1; HSPB1; CLU; A2M; ACTB; S100A8; S100A9; CST3; PROL1; TF; C4A	2.02e-05	GO:0050790	0.225181
39	3	GO Biological Process	detection of chemical stimulus involved in sensory perception of bitter taste	0.0061	CST4; LPO; AZGP1	2.3e-05	GO:0001580	0.221467
450	6	GO Biological Process	negative regulation of hydrolase activity	0.0062	CST4; APOA1; A2M; CST3; PROL1; C4A	2.38e-05	GO:0051346	0.220761
4	2	GO Biological Process	sequestering of zinc ion	0.0065	S100A8; S100A9	2.53e-05	GO:0032119	0.218709
703	7	GO Biological Process	innate immune response	0.0073	IGJ; CLU; S100A8; S100A9; DMBT1; C4A; B2M	2.87e-05	GO:0045087	0.213668
8046	21	GO Biological Process	response to stimulus	0.0105	CST4; APOA1; TTR; HSPB1; IGJ; ORM1; LPO; AZGP1; CLU; A2M; ACTB; S100A6; S100A8; S100A9; DMBT1; CST3; TF; ORM2; C4A; NUCB2; B2M	4.37e-05	GO:0050896	0.197881
6	2	GO Biological Process	peptidyl-cysteine S-nitrosylation	0.0112	S100A8; S100A9	4.72e-05	GO:0018119	0.195078
515	6	GO Biological Process	inflammatory response	0.0116	ORM1; CLU; S100A8; S100A9; ORM2; C4A	5.03e-05	GO:0006954	0.193554
53	3	GO Biological Process	positive regulation of receptor-mediated endocytosis	0.0122	CLU; TF; B2M	5.49e-05	GO:0048260	0.191364
532	6	GO Biological Process	response to wounding	0.0132	APOA1; HSPB1; A2M; ACTB; S100A8; CST3	6.01e-05	GO:0009611	0.187943
55	3	GO Biological Process	positive regulation of interleukin-1 beta production	0.0132	HSPB1; ORM1; ORM2	6.1e-05	GO:0032731	0.187943
7	2	GO Biological Process	regulation of iron ion transport	0.0132	TF; B2M	6.06e-05	GO:0034756	0.187943
1437	9	GO Biological Process	regulation of response to stress	0.0132	APOA1; HSPB1; HPX; CLU; A2M; S100A8; S100A9; TF; B2M	6.25e-05	GO:0080134	0.187943
56	3	GO Biological Process	regulation of complement activation	0.0134	CLU; A2M; C4A	6.42e-05	GO:0030449	0.18729
164	4	GO Biological Process	regulation of intrinsic apoptotic signaling pathway	0.0139	HSPB1; CLU; S100A8; S100A9	6.73e-05	GO:2001242	0.185699
59	3	GO Biological Process	antibacterial humoral response	0.015	IGJ; DMBT1; B2M	7.45e-05	GO:0019731	0.182391
60	3	GO Biological Process	positive regulation of intrinsic apoptotic signaling pathway	0.0155	CLU; S100A8; S100A9	7.81e-05	GO:2001244	0.180967
1514	9	GO Biological Process	regulation of immune system process	0.0182	APOA1; ORM1; HPX; CLU; A2M; ACTB; ORM2; C4A; B2M	9.37e-05	GO:0002682	0.173993
184	4	GO Biological Process	receptor-mediated endocytosis	0.0198	APOA1; IGJ; HPX; DMBT1	0.0001	GO:0006898	0.170333
360	5	GO Biological Process	post-translational protein modification	0.0198	APOA1; MSLN; CST3; TF; C4A	0.0001	GO:0043687	0.170333
10	2	GO Biological Process	antigen processing and presentation of peptide antigen via MHC class Ib	0.0204	AZGP1; B2M	0.00011	GO:0002428	0.169037
10	2	GO Biological Process	chemokine production	0.0204	S100A8; S100A9	0.00011	GO:0032602	0.169037
71	3	GO Biological Process	iron ion transport	0.0228	HPX; TF; B2M	0.00013	GO:0006826	0.164207
896	7	GO Biological Process	regulation of immune response	0.0234	APOA1; HPX; CLU; A2M; ACTB; C4A; B2M	0.00013	GO:0050776	0.163078
11	2	GO Biological Process	cellular response to iron ion	0.0234	TF; B2M	0.00013	GO:0071281	0.163078
74	3	GO Biological Process	acute inflammatory response	0.0246	ORM1; S100A8; ORM2	0.00014	GO:0002526	0.160906
923	7	GO Biological Process	positive regulation of transport	0.0268	APOA1; CLU; ACTB; S100A8; TF; C4A; B2M	0.00016	GO:0051050	0.157187
1284	8	GO Biological Process	regulation of hydrolase activity	0.0315	CST4; APOA1; A2M; S100A8; S100A9; CST3; PROL1; C4A	0.00019	GO:0051336	0.150169
83	3	GO Biological Process	iron ion homeostasis	0.0329	HPX; TF; B2M	0.0002	GO:0055072	0.14828
433	5	GO Biological Process	endocytosis	0.0402	APOA1; IGJ; HPX; ACTB; DMBT1	0.00024	GO:0006897	0.139577
1013	7	GO Biological Process	regulation of response to external stimulus	0.0457	APOA1; HSPB1; HPX; A2M; S100A8; S100A9; NUCB2	0.00028	GO:0032101	0.134008
17	2	GO Biological Process	reverse cholesterol transport	0.0463	APOA1; CLU	0.00029	GO:0043691	0.133442
3195	26	GO Cellular Component	extracellular space	9.28e-18	CST4; PRR4; APOA1; TTR; HSPB1; IGJ; ORM1; LPO; HPX; AZGP1; CLU; A2M; ACTB; S100A6; S100A8; S100A9; DMBT1; ZG16B; MSLN; CST3; PROL1; TF; ORM2; C4A; NUCB2; B2M	3.78e-21	GO:0005615	1.70325
2099	23	GO Cellular Component	extracellular exosome	1.3e-16	CST4; APOA1; TTR; HSPB1; IGJ; ORM1; LPO; HPX; AZGP1; CLU; A2M; ACTB; S100A6; S100A8; S100A9; DMBT1; ZG16B; CST3; TF; ORM2; C4A; NUCB2; B2M	1.06e-19	GO:0070062	1.58861
115	10	GO Cellular Component	blood microparticle	1.55e-13	APOA1; IGJ; ORM1; HPX; CLU; A2M; ACTB; TF; ORM2; C4A	3.77e-16	GO:0072562	1.28097
527	12	GO Cellular Component	extracellular matrix	3.48e-10	APOA1; ORM1; HPX; AZGP1; CLU; A2M; S100A6; S100A8; S100A9; DMBT1; CST3; ORM2	1.13e-12	GO:0031012	0.945842
396	11	GO Cellular Component	collagen-containing extracellular matrix	4.34e-10	APOA1; ORM1; HPX; AZGP1; CLU; A2M; S100A6; S100A8; S100A9; CST3; ORM2	1.59e-12	GO:0062023	0.936251
324	10	GO Cellular Component	secretory granule lumen	1.86e-09	APOA1; TTR; ORM1; CLU; A2M; S100A8; S100A9; TF; ORM2; B2M	7.56e-12	GO:0034774	0.873049
845	12	GO Cellular Component	secretory granule	4.71e-08	APOA1; TTR; ORM1; CLU; A2M; S100A8; S100A9; DMBT1; CST3; TF; ORM2; B2M	2.49e-10	GO:0030141	0.732698
308	7	GO Cellular Component	endoplasmic reticulum lumen	2.15e-05	APOA1; CLU; MSLN; CST3; TF; C4A; B2M	1.31e-07	GO:0005788	0.466756
68	4	GO Cellular Component	platelet alpha granule lumen	0.00036	ORM1; CLU; A2M; ORM2	2.36e-06	GO:0031093	0.34437
2386	13	GO Cellular Component	cytoplasmic vesicle	0.00043	APOA1; TTR; ORM1; HPX; CLU; A2M; S100A8; S100A9; DMBT1; CST3; TF; ORM2; B2M	2.97e-06	GO:0031410	0.336653
4542	16	GO Cellular Component	endomembrane system	0.0041	APOA1; TTR; ORM1; CLU; A2M; S100A6; S100A8; S100A9; DMBT1; MSLN; CST3; TF; ORM2; C4A; NUCB2; B2M	3.3e-05	GO:0012505	0.238722
301	5	GO Cellular Component	endocytic vesicle	0.0053	APOA1; HPX; DMBT1; TF; B2M	4.52e-05	GO:0030139	0.227572
55	3	GO Cellular Component	tertiary granule lumen	0.0068	ORM1; CST3; B2M	6.1e-05	GO:1904724	0.216749
824	7	GO Cellular Component	cell surface	0.0081	APOA1; AZGP1; CLU; DMBT1; MSLN; TF; B2M	7.8e-05	GO:0009986	0.209151
8	2	GO Cellular Component	HFE-transferrin receptor complex	0.0081	TF; B2M	7.57e-05	GO:1990712	0.209151
62	3	GO Cellular Component	specific granule lumen	0.0084	ORM1; ORM2; B2M	8.58e-05	GO:0035580	0.207572
9	2	GO Cellular Component	spherical high-density lipoprotein particle	0.0087	APOA1; CLU	9.25e-05	GO:0034366	0.206048
20	2	GO Cellular Component	endocytic vesicle lumen	0.035	APOA1; HPX	0.00038	GO:0071682	0.145593
1438	8	GO Cellular Component	endoplasmic reticulum	0.0355	APOA1; CLU; MSLN; CST3; TF; C4A; NUCB2; B2M	0.0004	GO:0005783	0.144977
377	7	GO Molecular Function	enzyme inhibitor activity	0.0026	CST4; APOA1; HSPB1; A2M; CST3; PROL1; C4A	5.02e-07	GO:0004857	0.258503
181	5	GO Molecular Function	endopeptidase inhibitor activity	0.0107	CST4; A2M; CST3; PROL1; C4A	4.09e-06	GO:0004866	0.197062
4	2	GO Molecular Function	Toll-like receptor 4 binding	0.022	S100A8; S100A9	2.53e-05	GO:0035662	0.165758
6	2	GO Molecular Function	arachidonic acid binding	0.0352	S100A8; S100A9	4.72e-05	GO:0050544	0.145346
63	3	GO Molecular Function	calcium-dependent protein binding	0.0469	A2M; S100A6; DMBT1	8.98e-05	GO:0048306	0.132883
89	4	KEGG Pathways	Salivary secretion	0.003	CST4; LPO; DMBT1; CST3	6.57e-06	hsa04970	0.252288
82	3	KEGG Pathways	Complement and coagulation cascades	0.0433	CLU; A2M; C4A	0.00019	hsa04610	0.136351
127	6	Reactome Pathways	Platelet degranulation	0.00031	APOA1; ORM1; CLU; A2M; TF; ORM2	1.8e-08	HSA-114608	0.350864
1025	11	Reactome Pathways	Innate Immune System	0.00031	TTR; ORM1; LPO; CLU; ACTB; S100A8; S100A9; CST3; ORM2; C4A; B2M	3.18e-08	HSA-168249	0.350864
107	5	Reactome Pathways	Post-translational protein phosphorylation	0.0014	APOA1; MSLN; CST3; TF; C4A	3.34e-07	HSA-8957275	0.285387
124	5	Reactome Pathways	Regulation of Insulin-like Growth Factor (IGF) transport and uptake by Insulin-like Growth Factor Binding Proteins (IGFBPs)	0.0023	APOA1; MSLN; CST3; TF; C4A	6.74e-07	HSA-381426	0.263827
605	8	Reactome Pathways	Hemostasis	0.0024	APOA1; IGJ; ORM1; CLU; A2M; ACTB; TF; ORM2	8.33e-07	HSA-109582	0.261979
13	3	Reactome Pathways	Scavenging of heme from plasma	0.0027	APOA1; IGJ; HPX	1.15e-06	HSA-2168880	0.256864
473	7	Reactome Pathways	Neutrophil degranulation	0.0043	TTR; ORM1; S100A8; S100A9; CST3; ORM2; B2M	2.23e-06	HSA-6798695	0.236653
78	4	Reactome Pathways	Amyloid fiber formation	0.0069	APOA1; TTR; CST3; B2M	3.97e-06	HSA-977225	0.216115
60	11	TISSUES	Saliva	1.16e-17	CST4; IGJ; ORM1; LPO; HPX; AZGP1; CLU; DMBT1; CST3; PROL1; TF	4.65e-21	BTO:0001202	1.69355
45	8	TISSUES	Cerebrospinal fluid	3.11e-12	TTR; ORM1; HPX; CLU; CST3; TF; ORM2; C4A	2.48e-15	BTO:0000237	1.15072
24	7	TISSUES	Tear	6.44e-12	CST4; PRR4; IGJ; DMBT1; MSLN; PROL1; B2M	7.72e-15	BTO:0001499	1.11911
1874	18	TISSUES	Liver	2.27e-10	APOA1; TTR; HSPB1; IGJ; ORM1; HPX; AZGP1; CLU; A2M; ACTB; S100A6; S100A8; S100A9; TF; ORM2; C4A; NUCB2; B2M	3.62e-13	BTO:0000759	0.964397
19	6	TISSUES	Bile	2.56e-10	IGJ; ORM1; HPX; AZGP1; TF; ORM2	5.11e-13	BTO:0000121	0.959176
216	9	TISSUES	Spinal cord	2.79e-09	TTR; ORM1; HPX; CLU; ACTB; CST3; TF; ORM2; C4A	7.81e-12	BTO:0001279	0.85544
170	8	TISSUES	Bone marrow cell	1.69e-08	TTR; IGJ; HPX; CLU; A2M; TF; C4A; B2M	5.39e-11	BTO:0004850	0.777211
477	10	TISSUES	Bone marrow	8.49e-08	TTR; IGJ; ORM1; HPX; CLU; A2M; TF; ORM2; C4A; B2M	3.05e-10	BTO:0000141	0.707109
134	7	TISSUES	Plasma cell	1.26e-07	TTR; IGJ; HPX; CLU; A2M; C4A; B2M	5.05e-10	BTO:0000392	0.689963
18	4	TISSUES	Vermiform appendix	3.99e-06	IGJ; ACTB; CST3; B2M	1.75e-08	BTO:0000084	0.539903
338	7	TISSUES	Blood platelet	4.69e-05	PRR4; APOA1; TTR; HSPB1; CLU; ACTB; S100A6	2.44e-07	BTO:0000132	0.432883
108	5	TISSUES	Salivary gland	6.23e-05	CST4; PRR4; LPO; ZG16B; B2M	3.49e-07	BTO:0001203	0.420551
1678	12	TISSUES	Blood	8.36e-05	PRR4; APOA1; TTR; HSPB1; AZGP1; CLU; ACTB; S100A6; S100A8; S100A9; CST3; B2M	5.01e-07	BTO:0000089	0.407779
786	8	TISSUES	Eye	0.0008	PRR4; TTR; HSPB1; CLU; ACTB; PROL1; TF; B2M	5.73e-06	BTO:0000439	0.309691
27	3	TISSUES	Parietal lobe	0.0011	CLU; ACTB; CST3	8.23e-06	BTO:0001001	0.295861
31	3	TISSUES	Occipital lobe	0.0015	CLU; ACTB; CST3	1.21e-05	BTO:0000293	0.282391
1258	9	TISSUES	Intestine	0.0026	HSPB1; IGJ; AZGP1; CLU; A2M; ACTB; DMBT1; CST3; B2M	2.2e-05	BTO:0000648	0.258503
6	2	TISSUES	Tear gland	0.0054	PRR4; PROL1	4.72e-05	BTO:0000044	0.226761
54	3	TISSUES	Right atrium	0.0063	APOA1; HSPB1; TF	5.79e-05	BTO:0001703	0.220066
58	3	TISSUES	Ascites	0.0074	ACTB; S100A8; B2M	7.1e-05	BTO:0000091	0.213077
565	6	TISSUES	Pancreas	0.0082	TTR; HSPB1; CLU; ACTB; MSLN; B2M	8.36e-05	BTO:0000988	0.208619
61	3	TISSUES	Left atrium	0.0082	APOA1; HSPB1; TF	8.19e-05	BTO:0001702	0.208619
9	2	TISSUES	Submandibular gland	0.0086	CST4; LPO	9.25e-05	BTO:0001316	0.20655
195	4	TISSUES	Interstitial cell of Cajal	0.0116	APOA1; TTR; ACTB; TF	0.00013	BTO:0003914	0.193554
74	3	TISSUES	Left ventricle	0.0123	APOA1; HSPB1; TF	0.00014	BTO:0001629	0.191009
290	4	TISSUES	Stomach	0.0434	CLU; ACTB; S100A8; B2M	0.00057	BTO:0001307	0.136251
1158	7	TISSUES	Lung	0.046	HSPB1; A2M; ACTB; S100A9; DMBT1; MSLN; B2M	0.00062	BTO:0000763	0.133724
1818	23	UniProt Keywords	Secreted	3.83e-18	CST4; PRR4; APOA1; TTR; IGJ; ORM1; LPO; HPX; AZGP1; CLU; A2M; S100A8; S100A9; DMBT1; ZG16B; MSLN; CST3; PROL1; TF; ORM2; C4A; NUCB2; B2M	4.15e-21	KW-0964	1.74168
3233	21	UniProt Keywords	Signal	5.18e-10	CST4; PRR4; APOA1; TTR; IGJ; ORM1; LPO; HPX; AZGP1; CLU; A2M; DMBT1; ZG16B; MSLN; CST3; PROL1; TF; ORM2; C4A; NUCB2; B2M	1.12e-12	KW-0732	0.928567
66	6	UniProt Keywords	Pyrrolidone carboxylic acid	1.33e-07	IGJ; ORM1; AZGP1; PROL1; ORM2; B2M	4.33e-10	KW-0873	0.687615
24	4	UniProt Keywords	Amyloid	1.13e-05	APOA1; TTR; CST3; B2M	4.88e-08	KW-0034	0.494692
31	4	UniProt Keywords	Amyloidosis	2.29e-05	APOA1; TTR; CST3; B2M	1.24e-07	KW-1008	0.464016
4349	18	UniProt Keywords	Glycoprotein	6.55e-05	APOA1; TTR; IGJ; ORM1; LPO; HPX; AZGP1; CLU; A2M; DMBT1; ZG16B; MSLN; CST3; PROL1; TF; ORM2; C4A; B2M	4.26e-07	KW-0325	0.418376
3304	15	UniProt Keywords	Disulfide bond	0.00041	CST4; IGJ; ORM1; LPO; HPX; AZGP1; CLU; A2M; DMBT1; MSLN; CST3; TF; ORM2; C4A; B2M	3.1e-06	KW-1015	0.338722
116	4	UniProt Keywords	Protease inhibitor	0.0021	CST4; A2M; CST3; PROL1	1.8e-05	KW-0646	0.267778
8	2	UniProt Keywords	Thioester bond	0.0078	A2M; C4A	7.57e-05	KW-0882	0.210791
12	2	UniProt Keywords	Glycation	0.0141	APOA1; B2M	0.00015	KW-0971	0.185078
93	3	UniProt Keywords	Antimicrobial	0.0229	LPO; S100A8; S100A9	0.00027	KW-0929	0.164016
19	2	UniProt Keywords	Acute phase	0.027	ORM1; ORM2	0.00035	KW-0011	0.156864
108	3	UniProt Keywords	Neuropathy	0.0297	APOA1; TTR; HSPB1	0.00042	KW-0622	0.152724
522	5	UniProt Keywords	Immunity	0.0356	CLU; S100A8; S100A9; C4A; B2M	0.00057	KW-0391	0.144855
24	2	UniProt Keywords	Thiol protease inhibitor	0.0356	CST4; CST3	0.00054	KW-0789	0.144855
29	2	UniProt Keywords	Complement pathway	0.0444	CLU; C4A	0.00077	KW-0180	0.135262
324	4	UniProt Keywords	Innate immunity	0.0468	CLU; S100A8; S100A9; C4A	0.00086	KW-0399	0.132975
32	2	UniProt Keywords	Oxidation	0.0475	APOA1; ACTB	0.00093	KW-0558	0.132331
182	5	WikiPathways	Vitamin D receptor pathway	0.0073	ORM1; S100A6; S100A8; S100A9; ORM2	4.2e-06	WP2877	0.213668
